# Supplementary material for: Analysis of LruC lipoprotein and identification of peptides candidates for vaccine development and diagnosis of leptospirosis
Source: PLoS One. 2023 Feb 6;18(2):e0281344. doi: 10.1371/journal.pone.0281344 (PMC9901810; doi:10.1371/journal.pone.0281344)
Supplement: S1 File — (XLS) [file pone.0281344.s003.xls]

## Sheet: S1 Table 
Table S1- BLAST results shown at least one protein of each specie or serovar
Id.	Seq	Protein name	Organism	Protein ID	Identity (%)	E - value
Pep 1	GSIPFTYNTVGQT	LruC domain-containing protein	Leptospira noguchii	WP_243817938.1	92	0.0004
			Leptospira interrogans	WP_000721953.1	92	0.0004
			Leptospira santarosai	WP_061205385.1	92	0.0004
			Leptospira weilii	WP_061216776.1	92	0.0004
			Leptospira kirschneri	WP_004756261.1	92	0.0004
			Leptospira weilii	WP_061224602.1	92	0.0004
			Leptospira alexanderi	WP_020984624.1	92	0.0004
			Leptospira mayottensis	WP_117340911.1	92	0.0004
			Leptospira borgpetersenii	WP_061209339.1	92	0.0004
			Leptospira alstonii	WP_020772482.1	92	0.0004
			Leptospira mayottensis	WP_135603239.1	92	0.0004
			Leptospira interrogans	WP_017861802.1	84	0.002
		Putative lipoprotein	Leptospira interrogans serovar Copenhageni/Icterohaemorrhagiae	OCA00467.1	92	0.0004
			Leptospira interrogans serovar Canicola	OCC29480.1	92	0.0004
			Leptospira interrogans serovar Copenhageni str. Fiocruz L1-130	AAS72200.1	92	0.0004
			Leptospira interrogans serovar Lora str. TE 1992	EMF43772.1	92	0.0004
			Leptospira interrogans str. 2006001854	EMM82353.1	92	0.0004
			Leptospira interrogans serovar Zanoni str. LT2156	EMM94227.1	92	0.0004
			Leptospira interrogans str. L1207	EMN49703.1	92	0.0004
		Hypothetical protein	Leptospira borgpetersenii serovar Castellonis str. 200801910	EKR01113.1	92	0.0004
			Leptospira borgpetersenii serovar Tarassovi	MBE8415603.1	92	0.0004
			Leptospira sp. serovar Kenya str. Sh9	EMK13774.1	92	0.0004
			Leptospira borgpetersenii str. Brem 328	EMN15868.1	92	0.0004
			Leptospira borgpetersenii serovar Pomona str. 200901868	EMO63143.1	92	0.0004
Pep 2	VGTIPLNLVVTD	LruC domain-containing protein	Leptospira interrogans	WP_000721953.1	100	0.004
			Leptospira kmetyi	WP_100737469.1	100	0.004
			Leptospira barantonii	WP_100762626.1	100	0.004
			Leptospira weilii	WP_002998667.1	100	0.004
			Leptospira noguchii	WP_243817938.1	90	0.023
		Lipoprotein	Leptospira interrogans serovar Copenhageni str. Fiocruz L1-130	AAS72200.1	100	0.004
			Leptospira interrogans serovar Lora str. TE 1992	EMF43772.1	100	0.004
Pep 3	AEGVSTVAYEDLYPSA	LruC domain-containing protein	Leptospira noguchii	WP_243817938.1	100	4e-09
			Leptospira interrogans	WP_000721953.1	100	4e-09
			Leptospira santarosai	WP_061205385.1	100	4e-09
			Leptospira weilii	WP_061216776.1	100	4e-09
			Leptospira alexanderi	WP_020984624.1	100	4e-09
			Leptospira mayottensis	WP_117340911.1	100	4e-09
			Leptospira barantonii	WP_135670626.1	100	4e-09
			Leptospira gomenensis	WP_135593235.1	100	4e-09
			Leptospira mayottensis	WP_135603239.1	100	4e-09
			Leptospira kirschneri	WP_004756261.1	93	2e-08
Pep 4	YSSSFILIIKKG	Lipoprotein	Leptospira interogans	AAS72200.1	100	3e-05
		Lipoprotein	L. interrogans sv Hardjo	ALE41857.1	100	3e-05
		APC family permease	Leptospira kobayashii	WP_109018937.1	100	15
		SpoIIE family protein phosphatase	Leptospira sp.	NCN09983.1	88	0.46
		SH3 domain-containing protein	Leptospira ilyithenensis	WP_135762858.1	88	15
Pep 5	TKTVSSSD	LruC domain-containing protein	Leptospira noguchii	WP_004443213.1	100	1.6
			Leptospira interrogans	WP_000721953.1	100	1.6
			Leptospira kirschneri	WP_004756261.1	100	1.6
Pep 6	LGSYPYDIFIKVK	LruC domain-containing protein	Leptospira noguchii	WP_004443213.1	100	4e-06
			Leptospira interrogans	WP_000721953.1	100	4e-06
			Leptospira alstonii	WP_020772482.1	100	4e-06
			Leptospira weilii	WP_002998667.1	100	4e-06
			Leptospira tipperaryensis	WP_069609704.1	100	4e-06
			Leptospira borgpetersenii	MBF3317643.1	100	4e-06
Pep 7	WAILVPGA	LruC domain-containing protein	Leptospira noguchii	WP_004443213.1	100	0.14
			Leptospira interrogans	WP_000721953.1	100	0.14
			Leptospira santarosai	WP_061205385.1	100	0.14
			Leptospira weilii	WP_061216776.1	100	0.14
			Leptospira kirschneri	WP_004767826.1	100	0.14
			Leptospira sarikeiensis	WP_135651040.1	100	0.14
			Leptospira alexanderi	WP_020984624.1	100	0.14
			Leptospira mayottensis	WP_117340911.1	100	0.14
			Leptospira borgpetersenii	WP_061209339.1	100	0.14
			Leptospira barantonii	WP_100762626.1	100	0.14

## Sheet: S2 Table
Table S2-Identity of PeP 7 with other Leptspira protein
ID protein	start	Sequence	end	Species
WP_243817938.1	592	FNSPVKKTVLGSYPYDIFIKVTNTGKEIHFPGLYKNANGTDKYLDSNNFPWAILVPGAWKYPYEGLDIRKDAQSGYKEFN	671	Leptospira noguchii
WP_004443213.1	582	FNSPVKKTVLGSYPYDIFIKVTNTGKEIHFPGLYKNANGTDKYLDSNNFPWAILVPGAWKYPYEGLDIRKDTQSGYKEFN	661	Leptospira noguchii
WP_000721953.1	579	FNSPVKKTALGSYPYDIFIKVINTGKEIHFPGLYKNANGTDKYLDSNNFPWAILVPGAWKYPYEGLDIRKDTQTGYKEFN	658	Leptospira interrogans
WP_061205385.1	570	FNSPVKKSTLGIYPYDIFIKVANTGKEIHFPGLYKNSNGTDKYLDSNNFPWAILVPGAWKYPYEGLDIRKETQTGYKEFN	649	Leptospira santarosai
AAS72200.1	567	FNSPVKKTALGSYPYDIFIKVINTGKEIHFPGLYKNANGTDKYLDSNNFPWAILVPGAWKYPYEGLDIRKDAQTGYKEFN	646	Leptospira interrogans serovar Copenhageni str. Fiocruz L1-130
WP_075979759.1	566	FNSPVKKTTLGIYPYDIFIKVANTGKEIHFPGLYKNSNGTDKYLDSNNFPWAILVPGAWKYPYEGLDIRKETQTGYKEFN	645	Leptospira santarosai
WP_004471397.1	565	FNSPVKKTTLGIYPYDIFIKVANTGKEIHFPGLYKNSNGTDKYLDSNNFPWAILVPGAWKYPYEGLDIRKETQTGYKEFN	644	Leptospira santarosai
WP_004459632.1	565	FNSPVKKSTLGIYPYDIFIKVANTGKEIHFPGLYKNSNGTDKYLDSNNFPWAILVPGAWKYPYEGLDIRKETQTGYKEFN	644	Leptospira santarosai
WP_061206407.1	565	FNSPVKKSTLGIYPYDIFIKVANTGKEIHFPGLYKNSNGTDKYLDSNNFPWAILVPGAWKYPYEGLDIRKETQTGYKEFN	644	Leptospira santarosai
WP_061219808.1	565	FNSPVKKTTLGIYPYDIFIKVANTGKEIHFPGLYKNSNGTDKYLDSNNFPWAILVPGAWKYPYEGLDIRKETQTGYKEFN	644	Leptospira santarosai
WP_061526487.1	564	FNSPVKKTTLGIYPYDIFIKVANTGKEIHFPGLYKNSNGTDKYLDSNNFPWAILVPGAWKYPYEGLDIRKETQTGYKEFN	643	Leptospira santarosai
WP_004492278.1	564	FNSPVKKSTLGIYPYDIFIKVANTGKEIHFPGLYKNSNGTDKYLDSNNFPWAILVPGAWKYPYEGLDIRKETQTGYKEFN	643	Leptospira santarosai
WP_016755441.1	564	FNSPVKKTTLGIYPYDIFIKVANTGKEIHFPGLYKNSNGTDKYLDSNNFPWAILVPGAWKYPYEGLDIRKETQTGYKEFN	643	Leptospira santarosai
WP_046950815.1	563	FNSPVKKTTLGIYPYDIFIKVVNTGKEIHFPGLYKNSNGTDKYLDSNNFPWAILVPGAWKYPYEGLDIRKETQTGYKEFN	642	Leptospira santarosai
WP_061215597.1	562	FNSPVKKSTLGIYPYDIFIKVANTGKEIHFPGLYKNSNGTDKYLDSNNFPWAILVPGAWKYPYEGLDIRKETQTGYKEFN	641	Leptospira santarosai
WP_032915905.1	562	FNSPVKKTTLGIYPYDIFIKVVNTGKEIHFPGLYKNSNGTDKYLDSNNFPWAILVPGAWKYPYEGLDIRKETQTGYKEFN	641	Leptospira santarosai
WP_017863039.1	562	FNSPVKKTTLGIYPYDIFIKVANTGKEIHFPGLYKNSNGTDKYLDSNNFPWAILVPGAWKYPYEGLDIRKETQTGYKEFN	641	Leptospira santarosai
WP_032923729.1	562	FNSPVKKTTLGIYPYDIFIKVANTGKEIHFPGLYKNSNGTDKYLDSNNFPWAILVPGAWKYPYEGLDIRKETQTGYKEFN	641	Leptospira santarosai
WP_032810123.1	562	FNSPVKKTTLGIYPYDIFIKVANTGKEIHFPGLYKNSNGTDKYLDSNNFPWAILVPGAWKYPYEGLDIRKETQTGYKEFN	641	Leptospira
WP_075919027.1	562	FNSPVKKTTLGIYPYDIFIKVANTGKEIHFPGLYKNSNGTDKYLDSNNFPWAILVPGAWKYPYEGLDIRKETQTGYKEFN	641	Leptospira santarosai
WP_032920281.1	562	FNSPVKKTTLGIYPYDIFIKVANTGKEIHFPGLYKNSNGTDKYLDSNNFPWAILVPGAWKYPYEGLDIRKETQTGYKEFN	641	Leptospira santarosai
WP_004489255.1	562	FNSPVKKTTLGIYPYDIFIKVANTGKEIHFPGLYKNSNGTDKYLDSNNFPWAILVPGAWKYPYEGLDIRKETQTGYKEFN	641	Leptospira santarosai
WP_032928206.1	562	FNSPVKKTTLGIYPYDIFIKVANTGKEIHFPGLYKNSNGTDKYLDSNNFPWAILVPGAWKYPYEGLDIRKETQTGYKEFN	641	Leptospira santarosai
MBW9232257.1	560	FNSPVKKTTLGIYPYDIFIKVANTGKEIHFPGLYKNSNGTDKYLDSNNFPWAILVPGAWKYPYEGLDIRKETQTGYKEFN	639	Leptospira santarosai
WP_032915522.1	560	FNSPVKKTTLGIYPYDIFIKVANTGKEIHFPGLYKNSNGTDKYLDSNNFPWAILVPGAWKYPYEGLDIRKETQTGYKEFN	639	Leptospira santarosai
WP_016756831.1	555	FNSPVKKTTLGIYPYDIFIKVANTGKEIHFPGLYKNSNGTDKYLDSNNFPWAILVPGAWKYPYEGLDIRKETQTGYKEFN	634	Leptospira santarosai
WP_002177686.1	555	FNSPVKKTVLGSYPYDIFIKVTNTGKEIHFPGLYKNANGTDKYLDSNNFPWAILVPGAWKYPYEGLDIRKDTQSGYKEFN	634	Leptospira noguchii
WP_032913155.1	553	FNSPVKKTTLGIYPYDIFIKVANTGKEIHFPGLYKNSNGTDKYLDSNNFPWAILVPGAWKYPYEGLDIRKETQTGYKEFN	632	Leptospira santarosai
WP_258218540.1	551	FNSPVKKTALGSYPYDIFIKVINTGKEIHFPGLYKNANGTDKYLDSNNFPWAILVPGAWKYPYEGLDIRKDTQTGYKEFN	630	Leptospira interrogans
WP_061216776.1	550	FNSPVKKSALGIYPYDIFIKVTNTGKEIHFPGLYKNSNGTDKYLDSNNFPWAILVPGAWKYPYEGLDIRKETQTGYKEFN	629	Leptospira weilii
WP_250184987.1	550	FNSPVKKSALGIYPYDIFIKVTNTGKEIHFPGLYKNSNGTDKYLDSNNFPWAILVPGAWKYPYEGLDIRKETQTGYKEFN	629	Leptospira weilii
WP_036058938.1	550	FNSPVKKSALGIYPYDIFIKVTNTGKEIHFPGLYKNSNGTDKYLDSNNFPWAILVPGAWKYPYEGLDIRKETQTGYKEFN	629	Leptospira
WP_061218264.1	550	FNSPVKKSALGIYPYDIFIKVTNTGKEIHFPGLYKNSNGTDKYLDSNNFPWAILVPGAWKYPYEGLDIRKETQTGYKEFN	629	Leptospira weilii
WP_004756261.1	549	FNSPVKKTILGNYPYDIFIKVTNTGKEIHFPGLYKNANGTDKYLDSNNFPWAILVPGAWKYPYEGLDIRKDAQSGYKEFN	628	Leptospira kirschneri
WP_004767826.1	549	FNSPVKKTVLGNYPYDIFIKVTNTGKEIHFPGLYKNANGTDKYLDSNNFPWAILVPGAWKYPYEGLDIRKDAQSGYKEFN	628	Leptospira kirschneri
WP_047667873.1	549	FNSPVKKTVLGNYPYDIFIKVTNTGKEIHFPGLYKNANGTDKYLDSNNFPWAILVPGAWKYPYEGLDIRKDAQSGYKEFN	628	Leptospira kirschneri
WP_046692855.1	549	FNSPVKKTTLGIYPYDIFIKVANTGKEIHFPGLYKNSNGTDKYLDSNNFPWAILVPGAWKYPYEGLDIRKETQTGYKEFN	628	Leptospira santarosai
WP_004762740.1	549	FNSPVKKTVLGNYPYDIFIKVTNTGKEIHFPGLYKNANGTDKYLDSNNFPWAILVPGAWKYPYEGLDIRKDAQSGYKEFN	628	Leptospira kirschneri
WP_000721929.1	549	FNSPVKKTALGSYPYDIFIKVINTGKEIHFPGLYKNANGTDKYLDSNNFPWAILVPGAWKYPYEGLDIRKDTQTGYKEFN	628	Leptospira interrogans
WP_017852355.1	548	FNSPVKKTTLGSYPYDIFIKVINTGKEIHFPGLYKNANGTDKYLDSNNFPWAILVPGAWKYPYEGLDIRKDAQTGYKEFN	627	Leptospira interrogans
WP_061286870.1	548	FNSPVKKTALGSYPYDIFIKVINTGKEIHFPGLYKNANGTDKYLDSNNFPWAILVPGAWKYPYEGLDIRKDAQTGYKEFN	627	Leptospira interrogans
EMF43772.1	548	FNSPVKKTALGSYPYDIFIKVINTGKEIHFPGLYKNANGTDKYLDSNNFPWAILVPGAWKYPYEGLDIRKDTQTGYKEFN	627	Leptospira interrogans serovar Lora str. TE 1992
WP_000721925.1	548	FNSPVKKTTLGSYPYDIFIKVINTGKEIHFPGLYKNANGADKYLDSNNFPWAILVPGAWKYPYEGLDIRKDAQTGYKEFN	627	Leptospira interrogans
WP_061230359.1	548	FNSPVKKTALGSYPYDIFIKVINTGKEIHFPGLYKNANGTDKYLDSNNFPWAILVPGAWKYPYEGLDIRKDTQTGYKEFN	627	Leptospira interrogans
WP_000721932.1	548	FNSPVKKTALGSYPYDIFIKVINTGKEIHFPGLYKNANGTDKYLDSNNFPWAILVPGAWKYPYEGLDIRKDTQTGYKEFN	627	Leptospira interrogans
WP_000721926.1	548	FNSPVKKTTLGSYPYDIFIKVINTGKEIHFPGLYKNANGTDKYLDSNNFPWAILVPGAWKYPYEGLDIRKDTQTGYKEFN	627	Leptospira interrogans
WP_017861802.1	548	FNSPVKKTALGSYPYDIFIKVINTGKEIHFPGLYKNANGTDKYLDSNNFPWAILVPGAWKYPYEGLDIRKDAQTGYKEFN	627	Leptospira interrogans
WP_000721945.1	548	FNSPVKKTALGSYPYDIFIKVINTGKEIHFPGLYKNANGTDKYLDSNNFPWAILVPGAWKYPYEGLDIRKDAQTGYKEFN	627	Leptospira interrogans
WP_061243959.1	548	FNSPVKKTALGSYPYDIFIKVINTGKEIHFPGLYKNANGTDKYLDSNNFPWAILVPGAWKYPYEGLDIRKDTQTGYKEFN	627	Leptospira interrogans
WP_000721924.1	548	FNSPVKKTALGSYPYDIFIKVINTGKEIHFPGLYKNANGTDKYLDSNNFPWAILVPGAWKYPYEGLDIRKDAQTGYKEFN	627	Leptospira interrogans
WP_025183091.1	548	FNSPVKKTALGSYPYDIFIKVINTGKEIHFPGLYKNANGTDKYLDSNNFPWAILVPGAWKYPYEGLDIRKDAQTGYKEFN	627	Leptospira interrogans
WP_061234384.1	548	FNSPVKKTALGSYPYDIFIKVINTGKEIHFPGLYKNANGTDKYLDSNNFPWAILVPGAWKYPYEGLDIRKDAQTGYKEFN	627	Leptospira interrogans
EMM82353.1	547	FNSPVKKTALGSYPYDIFIKVINTGKEIHFPGLYKNANGTDKYLDSNNFPWAILVPGAWKYPYEGLDIRKDTQTGYKEFN	626	Leptospira interrogans str. 2006001854
WP_002124415.1	547	FNSPVKKTTLGSYPYDIFIKVINTGKEIHFPGLYKNANGTDKYLDSNNFPWAILVPGAWKYPYEGLDIRKDTQTGYKEFN	626	Leptospira interrogans
WP_000721916.1	547	FNSPVKKTALGSYPYDIFIKVINTGKEIHFPGLYKNANGTDKYLDSNNFPWAILVPGAWKYPYEGLDIRKDAQTGYKEFN	626	Leptospira interrogans
WP_000721947.1	547	FNSPVKKTTLGSYPYDIFIKVINTGKEIHFPGLYKNANGTDKYLDSNNFPWAILVPGAWKYPYEGLDIRKDTQTGYKEFN	626	Leptospira interrogans
WP_229303284.1	547	FNSPVKKTALGSYPYDIFIKVINTGKEIHFPGLYKNANGTDKYLDSNNFPWAILVPGAWKYPYEGLDIRKDAQTGYKEFN	626	Leptospira sp. mild_001
EMM94227.1	547	FNSPVKKTALGSYPYDIFIKVINTGKEIHFPGLYKNANGTDKYLDSNNFPWAILVPGAWKYPYEGLDIRKDTQTGYKEFN	626	Leptospira interrogans serovar Zanoni str. LT2156
WP_002129854.1	547	FNSPVKKTTLGSYPYDIFIKVINTGKEIHFPGLYKNANGTDKYLDSNNFPWAILVPGAWKYPYEGLDIRKDTQTGYKEFN	626	Leptospira interrogans
WP_000721922.1	547	FNSPVKKTALGSYPYDIFIKVINTGKEIHFPGLYKNANGTDKYLDSNNFPWAILVPGAWKYPYEGLDIRKDTQTGYKEFN	626	Leptospira interrogans
WP_203368223.1	547	FNSPVKKTALGSYPYDIFIKVINTGKEIHFPGLYKNANGTDKYLDSNNFPWAILVPGAWKYPYEGLDIRKDTQTGYKEFN	626	Leptospira interrogans
WP_002072765.1	547	FNSPVKKTALGSYPYDIFIKVINTGKEIHFPGLYKNANGTDKYLDSNNFPWAILVPGAWKYPYEGLDIRKDTQTGYKEFN	626	Leptospira interrogans
WP_192505685.1	547	FNSPVKKTTLGSYPYDIFIKVINTGKEIHFPGLYKNANGADKYLDSNNFPWAILVPGAWKYPYEGLDIRKDAQTGYKEFN	626	Leptospira interrogans
WP_061239569.1	547	FNSPVKKTTLGSYPYDIFIKVINTGKEIHFPGLYKNANGTDKYLDSNNFPWAILVPGAWKYPYEGLDIRKDTQTGYKEFN	626	Leptospira interrogans
WP_000721949.1	547	FNSPVKKTALGSYPYDIFIKVINTGKEIHFPGLYKNANGTDKYLDSNNFPWAILVPGAWKYPYEGLDIRKDTQTGYKEFN	626	Leptospira interrogans
WP_061241398.1	547	FNSPVKKTALGSYPYDIFIKVINTGKEIHFPGLYKNANGTDKYLDSNNFPWAILVPGAWKYPYEGLDIRKDTQTGYKEFN	626	Leptospira interrogans
WP_082292853.1	547	FNSPVKKTVLGNYPYDIFIKVTNTGKEIHFPGLYKNANGTDKYLDSNNFPWAILVPGAWKYPYEGLDIRKDAQSGYKEFN	626	Leptospira kirschneri
WP_061236858.1	547	FNSPVKKTTLGSYPYDIFIKVINTGKEIHFPGLYKNANGTDKYLDSNNFPWAILVPGAWKYPYEGLDIRKDTQTGYKEFN	626	Leptospira interrogans
WP_192485924.1	547	FNSPVKKTALGSYPYDIFIKVINTGKEIHFPGLYKNANGADKYLDSNNFPWAILVPGAWKYPYEGLDIRKDAQTGYKEFN	626	Leptospira interrogans
WP_002102460.1	547	FNSPVKKTALGSYPYDIFIKVINTGKEIHFPGLYKNANGTDKYLDSNNFPWAILVPGAWKYPYEGLDIRKDAQTGYKEFN	626	Leptospira interrogans
WP_000721952.1	547	FNSPVKKTALGSYPYDIFIKVINTGKEIHFPGLYKNANGTDKYLDSNNFPWAILVPGAWKYPYEGLDIRKDTQTGYKEFN	626	Leptospira interrogans
WP_061226758.1	547	FNSPVKKTALGSYPYDIFIKVINTGKEIHFPGLYKNANGTDKYLDSNNFPWAILVPGAWKYPYEGLDIRKDAQTGYKEFN	626	Leptospira interrogans
WP_061233824.1	547	FNSPVKKTALGSYPYDIFIKVINTGKEIHFPGLYKNANGTDKYLDSNNFPWAILVPGAWKYPYEGLDIRKDTQTGYKEFN	626	Leptospira interrogans
WP_061527016.1	547	FNSPVKKTVLGNYPYDIFIKVTNTGKEIHFPGLYKNANGTDKYLDSNNFPWAILVPGAWKYPYEGLDIRKDAQSGYKEFN	626	Leptospira
WP_192505061.1	546	FNSPVKKTALGSYPYDIFIKVINTGKEIHFPGLYKNANGTDKYLDSNNFPWAILVPGAWKYPYEGLDIRKDAQTGYKEFN	625	Leptospira interrogans
WP_000721919.1	546	FNSPVKKTALGSYPYDIFIKVINTGKEIHFPGLYKNANGTDKYLDSNNFPWAILVPGAWKYPYEGLDIRKDAQTGYKEFN	625	Leptospira interrogans
WP_137108889.1	546	FNSPVKKTALGSYPYDIFIKVINTGKEIHFPGLYKNANGTDKYLDSNNFPWAILVPGAWKYPYEGLDIRKDTQTGYKEFN	625	Leptospira interrogans
WP_000721917.1	546	FNSPVKKTALGSYPYDIFIKVINTGKEIHFPGLYKNANGTDKYLDSNNFPWAILVPGAWKYPYEGLDIRKDAQTGYKEFN	625	Leptospira interrogans
WP_240738320.1	546	FNSPVKKTTLGSYPYDIFIKVINTGKEIHFPGLYKNANGTDKYLDSNNFPWAILVPGAWKYPYEGLDIRKDTQTGYKEFN	625	Leptospira interrogans
WP_135651040.1	547	FNAPVERAKLGSFPYDLYAYVINTKQEVHFPGLYKTLLGTDKYLDVTGFPWAILVPGAWKYPYERNDIRNPLLTGYSEFN	626	Leptospira sarikeiensis
WP_137171340.1	545	FNSPVKKTALGSYPYDIFIKVINTGKEIHFPGLYKNANGTDKYLDSNNFPWAILVPGAWKYPYEGLDIRKDTQTGYKEFN	624	Leptospira interrogans
WP_004757354.1	545	FNSPVKKTVLGNYPYDIFIKVTNTGKEIHFPGLYKNANGTDKYLDSNNFPWAILVPGAWKYPYEGLDIRKDAQSGYKEFN	624	Leptospira kirschneri
EMK13774.1	545	FNSPVKKSTLGIYPYDIFIKVTNTGKEIHFPGLYKNSNGTDKYLDSNNFPWAILVPGAWKYPYEGLDIRKETQTGYKEFN	624	Leptospira sp. serovar Kenya str. Sh9
WP_032921913.1	543	FNSPVKKTTLGIYPYDIFIKVANTGKEIHFPGLYKNSNGTDKYLDSNNFPWAILVPGAWKYPYEGLDIRKETQTGYKEFN	622	Leptospira santarosai
WP_025178621.1	543	FNSPVKKTILGNYPYDIFIKVTNTGKEIHFPGLYKNANGTDKYLDSNNFPWAILVPGAWKYPYEGLDIRKDAQSGYKEFN	622	Leptospira kirschneri
WP_032925125.1	543	FNSPVKKTTLGIYPYDIFIKVANTGKEIHFPGLYKNSNGTDKYLDSNNFPWAILVPGAWKYPYEGLDIRKETQTGYKEFN	622	Leptospira santarosai
WP_032913812.1	543	FNSPVKKTTLGIYPYDIFIKVANTGKEIHFPGLYKNSNGTDKYLDSNNFPWAILVPGAWKYPYEGLDIRKETQTGYKEFN	622	Leptospira santarosai
WP_016757934.1	542	FNSPVKKSTLGIYPYDIFIKVTNTGKEIHFPGLYKNSNGTDKYLDSNNFPWAILVPGAWKYPYEGLDIRKETQTGYKEFN	621	Leptospira
WP_061224602.1	539	FNSPVKKSALGIYPYDIFIKVTNTGKEIHFPGLYKNSNGTDKYLDSNKFPWAILVPGAWKYPYEGLDIRKETQTGYKEFN	618	Leptospira weilii
WP_004777857.1	539	FNSPVKKTILGNYPYDIFIKVTNTGKEIHFPGLYKNANGTDKYLDSNNFPWAILVPGAWKYPYEGLDIRKDAQSGYKEFN	618	Leptospira kirschneri
WP_036067585.1	539	FNSPVKKTVLGSYPYDIFIKVTNTGKEIHFPGLYKNANGTDKYLDSNNFPWAILVPGAWKYPYEGLDIRKDTQSGYKEFN	618	Leptospira noguchii
WP_142499941.1	538	FNSPVKKSALGIYPYDIFIKVTNTGKEIHFPGLYKNSNGTDKYLDSNNFPWAILVPGAWKYPYEGLDIRKETQTGYKEFN	617	Leptospira weilii
EMO72561.1	538	FNSPVKKTTLGIYPYDIFIKVVNTGKEIHFPGLYKNSNGTDKYLDSNNFPWAILVPGAWKYPYEGLDIRKETQTGYKEFN	617	Leptospira santarosai str. 200403458
WP_061219584.1	538	FNSPVKKSALGIYPYDIFIKVANTGKEIHFPGLYKNSNGTDKYLDSNNFPWAILVPGAWKYPYEGLDIRKETQTGYKEFN	617	Leptospira weilii
WP_016760156.1	538	FNSPVKKSALGIYPYDIFIKVTNTGKEIHFPGLYKNSNGTDKYLDSNNFPWAILVPGAWKYPYEGLDIRKETQTGYKEFN	617	Leptospira weilii
WP_239244935.1	538	FNSPVKKSALGIYPYDIFIKVTNTGKEIHFPGLYKNSNGTDKYLDSNNFPWAILVPGAWKYPYEGLDIRKETQTGYKEFN	617	Leptospira weilii
WP_249739800.1	538	FNSPVKKSALGIYPYDIFIKVANTGKEIHFPGLYKNSNGTDKYLDSNNFPWAILVPGAWKYPYEGLDIRKETQTGYKEFN	617	Leptospira weilii
WP_004500879.1	538	FNSPVKKSALGIYPYDIFIKVTNTGKEIHFPGLYKNSNGTDKYLDSNNFPWAILVPGAWKYPYEGLDIRKETQTGYKEFN	617	Leptospira weilii
WP_020984624.1	537	FNSPVKKSALGIYPYDIFIKVTNTGKEIHFPGLYKNSNGTDKYLDSNNFPWAILVPGAWKYPYEGLDIRKETQTGYKEFN	616	Leptospira alexanderi
WP_078127351.1	536	FNSPVKKSALGIYPYDIFIKVTNTGKEIHFPGLYKNSNGTDKYLDSNNFPWAILVPGAWKYPYEGLDIRKETQTGYKEFN	615	Leptospira alexanderi

## Sheet: S3 Table-MHC prediction
Table S3: MHC class epitopes analysis prediction
Pep	HLA	Peptide	1-log50k(aff)	Affinity(nM)	%Rank	MHC II
Pep1	HLA-A0101	GSIPFTYNTVGQT	0.037	33492.91	55.00	-
	HLA-A0201	GSIPFTYNTVGQT	0.086	19638.18	27.00	-
	HLA-A0301	GSIPFTYNTVGQT	0.037	33512.86	50.00	-
	HLA-A2402	GSIPFTYNTVGQT	0.033	35005.72	32.00	-
	HLA-A2601	GSIPFTYNTVGQT	0.035	34077.79	55.00	-
	HLA-B0702	GSIPFTYNTVGQT	0.057	27088.36	26.00	-
	HLA-B0801	GSIPFTYNTVGQT	0.039	32895.67	60.00	-
	HLA-B2705	GSIPFTYNTVGQT	0.024	38717.71	75.00	-
	HLA-B3901	GSIPFTYNTVGQT	0.030	36123.08	45.00	-
	HLA-B4001	GSIPFTYNTVGQT	0.028	36967.64	75.00	-
	HLA-B5801	GSIPFTYNTVGQT	0.079	21266.67	26.00	-
	HLA-B1501	GSIPFTYNTVGQT	0.034	34625.62	65.00	-
Pep2	No Correspondents
Pep 3	HLA-A0101	AEGVSTVAYEDLYP	0.194	6153.70	1.80 (WB)	DRB1_0101
		GVSTVAYEDLYPSA	0.146	10261.03	3.00	DRB1_0102
	HLA-A0201	AEGVSTVAYEDLYP	0.049	29311.51	45.00	DRB1_0103
		GVSTVAYEDLYPSA	0.127	12720.20	18.00	DRB1_0301
	HLA-A0301	AEGVSTVAYEDLYP	0.096	17626.96	16.00	DRB1_0305
		GVSTVAYEDLYPSA	0.096	17678.52	16.00	DRB1_0401
	HLA-A2402	AEGVSTVAYEDLYP	0.017	41594.04	55.00	DRB1_0402
		GVSTVAYEDLYPSA	0.040	32401.13	27.00	DRB1_0403
	HLA-A2601	AEGVSTVAYEDLYP	0.143	10670.21	3.50	DRB1_0404
		GVSTVAYEDLYPSA	0.059	26399.99	22.00	DRB1_0405
	HLA-B0702	AEGVSTVAYEDLYP	0.027	37386.38	65.00	DRB1_0408
		GVSTVAYEDLYPSA	0.019	40759.60	85.00	DRB1_0701
	HLA-B0801	AEGVSTVAYEDLYP	0.038	33017.26	65.00	DRB1_0801
		GVSTVAYEDLYPSA	0.038	33240.57	65.00	DRB1_0803
	HLA-B2705	AEGVSTVAYEDLYP	0.022	39582.69	80.00	DRB1_0901
		GVSTVAYEDLYPSA	0.033	35108.50	60.00	DRB1_1001
	HLA-B3901	AEGVSTVAYEDLYP	0.036	33895.76	35.00	DRB1_1101
		GVSTVAYEDLYPSA	0.028	36777.74	48.00	DRB1_1104
	HLA-B4001	AEGVSTVAYEDLYP	0.224	4425.23	3.00	DRB1_1201
		GVSTVAYEDLYPSA	0.031	35927.41	65.00	DRB1_1301
	HLA-B5801	AEGVSTVAYEDLYP	0.092	18564.99	20.00	DRB1_1501
		GVSTVAYEDLYPSA	0.107	15775.04	16.00	DRB3_0101
	HLA-B1501	AEGVSTVAYEDLYP	0.099	17118.34	23.00	DRB3_0202
		GVSTVAYEDLYPSA	0.047	30007.54	48.00	DRB4_0101
Pep4	No Correspondents
Pep5	HLA-A0101	TTKTVSSSD	0.046	30497.86	38.00	DRB1_0101
		TKTVSSSDL	0.059	26432.29	23.00	DRB1_0102
	HLA-A0201	TTKTVSSSD	0.015	42567.89	95.00	DRB1_0103
		TKTVSSSDL	0.021	40006.34	85.00	DRB1_0301
	HLA-A0301	TTKTVSSSD	0.041	32186.24	45.00	DRB1_0305
		TKTVSSSDL	0.020	40225.11	80.00	DRB1_0401
	HLA-A2402	TTKTVSSSD	0.022	39265.31	44.00	DRB1_0402
		TKTVSSSDL	0.028	36975.63	37.00	DRB1_0403
	HLA-A2601	TTKTVSSSD	0.090	18881.21	9.00	DRB1_0404
		TKTVSSSDL	0.046	30532.53	35.00	DRB1_0405
	HLA-B0702	TTKTVSSSD	0.056	27259.49	27.00	DRB1_0408
		TKTVSSSDL	0.081	20876.61	16.00	DRB1_0701
	HLA-B0801	TTKTVSSSD	0.070	23524.35	31.00	DRB1_0801
		TKTVSSSDL	0.104	16221.08	18.00	DRB1_0803
	HLA-B2705	TTKTVSSSD	0.034	34658.62	60.00	DRB1_0901
		TKTVSSSDL	0.077	21842.69	22.00	DRB1_1001
	HLA-B3901	TTKTVSSSD	0.044	31034.11	27.00	DRB1_1101
		TKTVSSSDL	0.306	1820.21	1.10 (WB)	DRB1_1104
	HLA-B4001	TTKTVSSSD	0.049	29464.13	34.00	DRB1_1201
		TKTVSSSDL	0.105	16045.13	9.00	DRB1_1301
	HLA-B5801	TTKTVSSSD	0.082	20643.45	24.00	DRB1_1501
		TKTVSSSDL	0.066	24403.47	34.00	DRB3_0101
	HLA-B1501	TTKTVSSSD	0.088	19363.47	26.00	DRB3_0202
		TKTVSSSDL	0.048	29777.90	47.00	DRB4_0101
Pep6	HLA-A0101	ALGSYPYDIFIVK	0.069	23709.10	16.00	DRB1_0101
		LGSYPYDIFIKVI	0.058	26769.61	24.00	DRB1_0102
	HLA-A0201	ALGSYPYDIFIVK	0.562	113.72	1.10	DRB1_0103
		LGSYPYDIFIKVI	0.107	15731.75	22.00	DRB1_0301
	HLA-A0301	ALGSYPYDIFIVK	0.287	2247.04	3.50	DRB1_0305
		LGSYPYDIFIKVI	0.219	4678.00	5.00	DRB1_0401
	HLA-A2402	ALGSYPYDIFIVK	0.201	5684.88	4.00	DRB1_0402
		LGSYPYDIFIKVI	0.420	532.24	0.80	DRB1_0403
	HLA-A2601	ALGSYPYDIFIVK	0.038	33071.60	48.00	DRB1_0404
		LGSYPYDIFIKVI	0.033	34995.50	60.00	DRB1_0405
	HLA-B0702	ALGSYPYDIFIVK	0.032	35223.03	60.00	DRB1_0408
		LGSYPYDIFIKVI	0.139	11059.76	7.50	DRB1_0701
	HLA-B0801	ALGSYPYDIFIVK	0.060	26148.40	38.00	DRB1_0801
		LGSYPYDIFIKVI	0.123	13176.88	14.00	DRB1_0803
	HLA-B2705	ALGSYPYDIFIVK	0.036	33805.29	55.00	DRB1_0901
		LGSYPYDIFIKVI	0.031	35673.31	60.00	DRB1_1001
	HLA-B3901	ALGSYPYDIFIVK	0.057	27103.89	19.00	DRB1_1101
		LGSYPYDIFIKVI	0.137	11339.42	5.00	DRB1_1104
	HLA-B4001	ALGSYPYDIFIVK	0.037	33382.23	50.00	DRB1_1201
		LGSYPYDIFIKVI	0.035	34337.25	55.00	DRB1_1301
	HLA-B5801	ALGSYPYDIFIVK	0.095	17809.27	19.00	DRB1_1501
		LGSYPYDIFIKVI	0.133	11823.03	11.00	DRB3_0101
	HLA-B1501	ALGSYPYDIFIVK	0.055	27699.81	42.00	DRB3_0202
		LGSYPYDIFIKVI	0.057	27128.55	41.00	DRB4_0101
Pep7	HLA-A0101	PWAILVPGA	0.061	25872.62	21.00	DRB1_0101
		WAILVPGAW	0.082	20493.68	10.00	DRB1_0102
	HLA-A0201	PWAILVPGA	0.049	29551.94	46.00	DRB1_0103
		WAILVPGAW	0.089	18992.46	26.00	DRB1_0301
	HLA-A0301	PWAILVPGA	0.022	39319.31	75.00	DRB1_0305
		WAILVPGAW	0.045	30564.25	40.00	DRB1_0401
	HLA-A2402	PWAILVPGA	0.059	26373.16	19.00	DRB1_0402
		WAILVPGAW	0.065	24688.98	17.00	DRB1_0403
	HLA-A2601	PWAILVPGA	0.037	33516.86	50.00	DRB1_0404
		WAILVPGAW	0.119	13812.78	5.00	DRB1_0405
	HLA-B0702	PWAILVPGA	0.036	33991.99	47.00	DRB1_0408
		WAILVPGAW	0.136	11515.49	8.00	DRB1_0701
	HLA-B0801	PWAILVPGA	0.023	38786.92	90.00	DRB1_0801
		WAILVPGAW	0.099	17164.90	19.00	DRB1_0803
	HLA-B2705	PWAILVPGA	0.047	30183.05	40.00	DRB1_0901
		WAILVPGAW	0.063	25317.94	28.00	DRB1_1001
	HLA-B3901	PWAILVPGA	0.021	39938.88	70.00	DRB1_1101
		WAILVPGAW	0.149	10005.26	4.50	DRB1_1104
	HLA-B4001	PWAILVPGA	0.035	34401.57	60.00	DRB1_1201
		WAILVPGAW	0.082	20486.58	13.00	DRB1_1301
	HLA-B5801	PWAILVPGA	0.039	32922.73	70.00	DRB1_1501
		WAILVPGAW	0.758	13.70	0.08 (SB)	DRB3_0101
	HLA-B1501	PWAILVPGA	0.039	32806.09	60.00	DRB3_0202
		WAILVPGAW	0.183	6907.73	11.00	DRB4_0101

## Sheet: S4 Table  
Table S4- Comparison of sequence alignment of Pep7 from Lata et al (2018) between sequences from NetMHC program
Pep Id./sequence	Leptospira specie/serovar	Protein ID	Protein name	Identity (%)	E - value
Pep 7-WAILVPGA Lata et al (2018)	Leptospira noguchii	WP_243817938.1	LruC domain-containing protein [Leptospira noguchii]	100	0.14
	Leptospira interrogans	WP_000721953.1	LruC domain-containing protein [Leptospira interrogans]	100	0.14
	Leptospira santarosai	WP_061205385.1	LruC domain-containing protein [Leptospira santarosai]	100	0.14
	Leptospira interrogans serovar Copenhageni str. Fiocruz L1-130	AAS72200.1	lipoprotein [Leptospira interrogans serovar Copenhageni str. Fiocruz L1-130]	100	0.14
	Leptospira	WP_032810123.1	LruC domain-containing protein [Leptospira]	100	0.14
	Leptospira weilii	WP_061216776.1	LruC domain-containing protein [Leptospira weilii]	100	0.14
	Leptospira kirschneri	WP_004756261.1	LruC domain-containing protein [Leptospira kirschneri]	100	0.14
	Leptospira interrogans serovar Lora str. TE 1992	EMF43772.1	putative lipoprotein [Leptospira interrogans serovar Lora str. TE 1992]	100	0.14
	Leptospira interrogans str. 2006001854	EMM82353.1	putative lipoprotein [Leptospira interrogans str. 2006001854]	100	0.14
	Leptospira sp. mild_001	WP_229303284.1	LruC domain-containing protein [Leptospira sp. mild_001]	100	0.14
	Leptospira interrogans serovar Zanoni str. LT2156	EMM94227.1	putative lipoprotein [Leptospira interrogans serovar Zanoni str. LT2156]	100	0.14
	Leptospira sp. serovar Kenya str. Sh9	EMK13774.1	hypothetical protein LEP1GSC066_0775 [Leptospira sp. serovar Kenya str. Sh9]	100	0.14
	Leptospira santarosai str. 200403458	EMO72561.1	hypothetical protein LEP1GSC130_0348 [Leptospira santarosai str. 200403458]	100	0.14
	Leptospira alexanderi	WP_020984624.1	LruC domain-containing protein [Leptospira alexanderi]	100	0.14
	Leptospira interrogans serovar Copenhageni/Icterohaemorrhagiae	OCA00467.1	Lipoprotein [Leptospira interrogans serovar Copenhageni/Icterohaemorrhagiae]	100	0.14
	Leptospira interrogans serovar Hardjo str. Norma	ALE41857.1	lipoprotein [Leptospira interrogans serovar Hardjo str. Norma]	100	0.14
	Leptospira borgpetersenii str. Brem 328	EMN15868.1	hypothetical protein LEP1GSC056_3756 [Leptospira borgpetersenii str. Brem 328]	100	0.14
	Leptospira mayottensis	WP_117340911.1	LruC domain-containing protein [Leptospira mayottensis]	100	0.14
	Leptospira borgpetersenii serovar Pomona str. 200901868	EMO63143.1	hypothetical protein LEP1GSC133_3501 [Leptospira borgpetersenii serovar Pomona str. 200901868]	100	0.14
	Leptospira borgpetersenii	WP_061209339.1	LruC domain-containing protein [Leptospira borgpetersenii]	100	0.14
	Leptospira barantonii	WP_100762626.1	LruC domain-containing protein [Leptospira barantonii]	100	0.14
	Leptospira neocaledonica	WP_100769089.1	LruC domain-containing protein [Leptospira neocaledonica]	100	0.14
	Leptospira selangorensis	WP_135626797.1	LruC domain-containing protein [Leptospira selangorensis]	100	0.14
	Leptospira andrefontaineae	WP_135773565.1	LruC domain-containing protein [Leptospira andrefontaineae]	100	0.14
	Leptospira johnsonii	WP_108930161.1	LruC domain-containing protein [Leptospira johnsonii]	100	0.14
	Leptospira borgpetersenii str. 200801926	EKP11569.1	hypothetical protein LEP1GSC128_1263 [Leptospira borgpetersenii str. 200801926]	100	0.14
	Leptospira borgpetersenii str. 4E	ANH02417.2	Uncharacterized protein LB4E_3311 [Leptospira borgpetersenii str. 4E]	100	0.14
	Leptospira borgpetersenii serovar Ballum	ALO28336.1	hypothetical protein LBBP_04214 [Leptospira borgpetersenii serovar Ballum]	100	0.14
	Leptospira alstonii	WP_020772482.1	LruC domain-containing protein [Leptospira alstonii]	100	0.14
	Leptospira inadai serovar Lyme str. 10	EQA35960.1	hypothetical protein LEP1GSC047_0419 [Leptospira inadai serovar Lyme str. 10]	100	0.14
	Leptospira santarosai	WP_004485143.1	LruC domain-containing protein [Leptospira santarosai]	100	0.14
	Leptospira dzoumogneensis	WP_135756562.1	LruC domain-containing protein [Leptospira dzoumogneensis]	100	0.14
	Leptospira fainei	WP_016551109.1	LruC domain-containing protein [Leptospira fainei]	100	0.14
	Leptospira inadai	WP_039935178.1	LruC domain-containing protein [Leptospira inadai]	100	0.14
	Leptospira venezuelensis	WP_086445836.1	LruC domain-containing protein [Leptospira venezuelensis]	100	0.14
	Leptospira hartskeerlii	WP_100707510.1	LruC domain-containing protein [Leptospira hartskeerlii]	100	0.14
	Leptospira inadai serovar Lyme	PNV77066.1	hypothetical protein BES34_001090 [Leptospira inadai serovar Lyme]	100	0.14
	Leptospira interrogans str. L1207	EMN49703.1	putative lipoprotein [Leptospira interrogans str. L1207]	100	0.14
	Leptospira santarosai str. CBC523	EMO13532.1	hypothetical protein LEP1GSC165_1734 [Leptospira santarosai str. CBC523]	100	0.14
	Leptospira santarosai str. CBC1416	EMO59867.1	hypothetical protein LEP1GSC161_4189 [Leptospira santarosai str. CBC1416]	100	0.14
	Leptospira ainazelensis	WP_205274914.1	LruC domain-containing protein [Leptospira ainazelensis]	100	0.14
	Leptospira interrogans serovar Canicola	OCC29480.1	Lipoprotein [Leptospira interrogans serovar Canicola]	100	0.14
	Leptospira santarosai str. ST188	EMF92502.1	hypothetical protein LEP1GSC005_3945 [Leptospira santarosai str. ST188]	100	0.14
	Leptospira sp. Fiocruz LV3954	EKO76250.1	hypothetical protein LEP1GSC068_0262 [Leptospira sp. Fiocruz LV3954]	100	0.14
	Leptospira santarosai serovar Shermani str. 1342KT	EPG83641.1	hypothetical protein LEP1GSC048_0160 [Leptospira santarosai serovar Shermani str. 1342KT]	100	0.14
	Leptospira santarosai str. 2000027870	EMM87254.1	hypothetical protein LEP1GSC039_1042 [Leptospira santarosai str. 2000027870]	100	0.14
	Leptospira borgpetersenii serovar Hardjo-bovis	AWV71895.1	hypothetical protein B9T54_18310 [Leptospira borgpetersenii serovar Hardjo-bovis]	100	0.14
	Leptospira borgpetersenii serovar Hardjo	AMX59916.1	lipoprotein [Leptospira borgpetersenii serovar Hardjo]	100	0.14
	Leptospira borgpetersenii serovar Castellonis str. 200801910	EKR01113.1	hypothetical protein LEP1GSC121_1447 [Leptospira borgpetersenii serovar Castellonis str. 200801910]	100	0.14
	Leptospira weilii str. Ecochallenge	EMY13697.1	hypothetical protein LEP1GSC043_4627 [Leptospira weilii str. Ecochallenge]	100	0.14
	Leptospira weilii serovar Topaz str. LT2116	EMF84381.1	hypothetical protein LEP1GSC188_3245 [Leptospira weilii serovar Topaz str. LT2116]	100	0.14
	Leptospira johnsonii	GBF40557.1	hypothetical protein LPTSP1_35750 [Leptospira johnsonii]	100	0.14
	Leptospira kirschneri serovar Grippotyphosa str. Moskva	EKQ85611.1	hypothetical protein LEP1GSC064_0507 [Leptospira kirschneri serovar Grippotyphosa str. Moskva]	100	0.14
Pep 7 PWAILVPGA Net/MHC program	Leptospira noguchii	WP_243817938.1	LruC domain-containing protein [Leptospira noguchii]	100	0.011
	Leptospira interrogans	WP_000721953.1	LruC domain-containing protein [Leptospira interrogans]	100	0.011
	Leptospira santarosai	WP_061205385.1	LruC domain-containing protein [Leptospira santarosai]	100	0.011
	Leptospira interrogans serovar Copenhageni str. Fiocruz L1-130	AAS72200.1	lipoprotein [Leptospira interrogans serovar Copenhageni str. Fiocruz L1-130]	100	0.011
	Leptospira	WP_032810123.1	LruC domain-containing protein [Leptospira]	100	0.011
	Leptospira weilii	WP_061216776.1	LruC domain-containing protein [Leptospira weilii]	100	0.011
	Leptospira kirschneri	WP_004756261.1	LruC domain-containing protein [Leptospira kirschneri]	100	0.011
	Leptospira interrogans serovar Lora str. TE 1992	EMF43772.1	putative lipoprotein [Leptospira interrogans serovar Lora str. TE 1992]	100	0.011
	Leptospira interrogans str. 2006001854	EMM82353.1	putative lipoprotein [Leptospira interrogans str. 2006001854]	100	0.011
	Leptospira sp. mild_001	WP_229303284.1	LruC domain-containing protein [Leptospira sp. mild_001]	100	0.011
	Leptospira interrogans serovar Zanoni str. LT2156	EMM94227.1	putative lipoprotein [Leptospira interrogans serovar Zanoni str. LT2156]	100	0.011
	Leptospira sarikeiensis	WP_135651040.1	LruC domain-containing protein [Leptospira sarikeiensis]	100	0.011
	Leptospira sp. serovar Kenya str. Sh9	EMK13774.1	hypothetical protein LEP1GSC066_0775 [Leptospira sp. serovar Kenya str. Sh9]	100	0.011
	Leptospira weilii	WP_142499941.1	LruC domain-containing protein [Leptospira weilii]	100	0.011
	Leptospira santarosai str. 200403458	EMO72561.1	hypothetical protein LEP1GSC130_0348 [Leptospira santarosai str. 200403458]	100	0.011
	Leptospira alexanderi	WP_020984624.1	LruC domain-containing protein [Leptospira alexanderi]	100	0.011
	Leptospira interrogans serovar Copenhageni/Icterohaemorrhagiae	OCA00467.1	Lipoprotein [Leptospira interrogans serovar Copenhageni/Icterohaemorrhagiae]	100	0.011
	Leptospira interrogans serovar Hardjo str. Norma	ALE41857.1	lipoprotein [Leptospira interrogans serovar Hardjo str. Norma]	100	0.011
	Leptospira borgpetersenii str. Brem 328	EMN15868.1	hypothetical protein LEP1GSC056_3756 [Leptospira borgpetersenii str. Brem 328]	100	0.011
	Leptospira mayottensis	WP_117340911.1	LruC domain-containing protein [Leptospira mayottensis]	100	0.011
	Leptospira borgpetersenii serovar Pomona str. 200901868	EMO63143.1	hypothetical protein LEP1GSC133_3501 [Leptospira borgpetersenii serovar Pomona str. 200901868]	100	0.011
	Leptospira borgpetersenii	WP_061209339.1	LruC domain-containing protein [Leptospira borgpetersenii]	100	0.011
	Leptospira barantonii	WP_100762626.1	LruC domain-containing protein [Leptospira barantonii]	100	0.011
	Leptospira neocaledonica	WP_100769089.1	LruC domain-containing protein [Leptospira neocaledonica]	100	0.011
	Leptospira selangorensis	WP_135626797.1	LruC domain-containing protein [Leptospira selangorensis]	100	0.011
	Leptospira andrefontaineae	WP_135773565.1	LruC domain-containing protein [Leptospira andrefontaineae]	100	0.011
	Leptospira johnsonii	WP_108930161.1	LruC domain-containing protein [Leptospira johnsonii]	100	0.011
	Leptospira borgpetersenii str. 200801926	EKP11569.1	hypothetical protein LEP1GSC128_1263 [Leptospira borgpetersenii str. 200801926]	100	0.011
	Leptospira borgpetersenii serovar Ballum	ALO28336.1	hypothetical protein LBBP_04214 [Leptospira borgpetersenii serovar Ballum]	100	0.011
	Leptospira alstonii	WP_020772482.1	LruC domain-containing protein [Leptospira alstonii]	100	0.011
	Leptospira inadai serovar Lyme str. 10	EQA35960.1	hypothetical protein LEP1GSC047_0419 [Leptospira inadai serovar Lyme str. 10]	100	0.011
	Leptospira santarosai	WP_004485143.1	LruC domain-containing protein [Leptospira santarosai]	100	0.011
	Leptospira dzoumogneensis	WP_135756562.1	LruC domain-containing protein [Leptospira dzoumogneensis]	100	0.011
	Leptospira fainei	WP_016551109.1	LruC domain-containing protein [Leptospira fainei]	100	0.011
	Leptospira inadai	WP_039935178.1	LruC domain-containing protein [Leptospira inadai]	100	0.011
	Leptospira venezuelensis	WP_086445836.1	LruC domain-containing protein [Leptospira venezuelensis]	100	0.011
	Leptospira hartskeerlii	WP_100707510.1	LruC domain-containing protein [Leptospira hartskeerlii]	100	0.011
	Leptospira inadai serovar Lyme	PNV77066.1	hypothetical protein BES34_001090 [Leptospira inadai serovar Lyme]	100	0.011
	Leptospira mayottensis	WP_135603239.1	LruC domain-containing protein [Leptospira mayottensis]	100	0.011
	Leptospira interrogans str. L1207	EMN49703.1	putative lipoprotein [Leptospira interrogans str. L1207]	100	0.011
	Leptospira santarosai str. CBC523	EMO13532.1	hypothetical protein LEP1GSC165_1734 [Leptospira santarosai str. CBC523]	100	0.011
	Leptospira santarosai str. CBC1416	EMO59867.1	hypothetical protein LEP1GSC161_4189 [Leptospira santarosai str. CBC1416]	100	0.011
	Leptospira ainazelensis	WP_205274914.1	LruC domain-containing protein [Leptospira ainazelensis]	100	0.011
	Leptospira interrogans serovar Canicola	OCC29480.1	Lipoprotein [Leptospira interrogans serovar Canicola]	100	0.011
	Leptospira santarosai str. ST188	EMF92502.1	hypothetical protein LEP1GSC005_3945 [Leptospira santarosai str. ST188]	100	0.011
	Leptospira sp. Fiocruz LV3954	EKO76250.1	hypothetical protein LEP1GSC068_0262 [Leptospira sp. Fiocruz LV3954]	100	0.011
	Leptospira santarosai serovar Shermani str. 1342KT	EPG83641.1	hypothetical protein LEP1GSC048_0160 [Leptospira santarosai serovar Shermani str. 1342KT]	100	0.011
	Leptospira santarosai str. 2000027870	EMM87254.1	hypothetical protein LEP1GSC039_1042 [Leptospira santarosai str. 2000027870]	100	0.011
	Leptospira interrogans	WP_000430673.1	LruC domain-containing protein [Leptospira interrogans]	100	0.011
	Leptospira borgpetersenii serovar Hardjo-bovis	AWV71895.1	hypothetical protein B9T54_18310 [Leptospira borgpetersenii serovar Hardjo-bovis]	100	0.011
	Leptospira borgpetersenii serovar Hardjo	AMX59916.1	lipoprotein [Leptospira borgpetersenii serovar Hardjo]	100	0.011
	Leptospira borgpetersenii serovar Castellonis str. 200801910	EKR01113.1	hypothetical protein LEP1GSC121_1447 [Leptospira borgpetersenii serovar Castellonis str. 200801910]	100	0.011
	Leptospira weilii str. Ecochallenge	EMY13697.1	hypothetical protein LEP1GSC043_4627 [Leptospira weilii str. Ecochallenge]	100	0.011
	Leptospira weilii serovar Topaz str. LT2116	EMF84381.1	hypothetical protein LEP1GSC188_3245 [Leptospira weilii serovar Topaz str. LT2116]	100	0.011
	Leptospira johnsonii	GBF40557.1	hypothetical protein LPTSP1_35750 [Leptospira johnsonii]	100	0.011
	Leptospira kirschneri serovar Grippotyphosa str. Moskva	EKQ85611.1	hypothetical protein LEP1GSC064_0507 [Leptospira kirschneri serovar Grippotyphosa str. Moskva]	100	0.011
Pep 7-WAILVPGAW Net/MHC program	Leptospira noguchii	WP_243817938.1	LruC domain-containing protein [Leptospira noguchii]	100	0.002
	Leptospira interrogans	WP_000721953.1	LruC domain-containing protein [Leptospira interrogans]	100	0.002
	Leptospira santarosai	WP_061205385.1	LruC domain-containing protein [Leptospira santarosai]	100	0.002
	Leptospira interrogans serovar Copenhageni str. Fiocruz L1-130	AAS72200.1	lipoprotein [Leptospira interrogans serovar Copenhageni str. Fiocruz L1-130]	100	0.002
	Leptospira	WP_032810123.1	LruC domain-containing protein [Leptospira]	100	0.002
	Leptospira weilii	WP_061216776.1	LruC domain-containing protein [Leptospira weilii]	100	0.002
	Leptospira	WP_036058938.1	LruC domain-containing protein [Leptospira]	100	0.002
	Leptospira kirschneri	WP_004756261.1	LruC domain-containing protein [Leptospira kirschneri]	100	0.002
	Leptospira interrogans serovar Lora str. TE 1992	EMF43772.1	putative lipoprotein [Leptospira interrogans serovar Lora str. TE 1992]	100	0.002
	Leptospira interrogans str. 2006001854	EMM82353.1	putative lipoprotein [Leptospira interrogans str. 2006001854]	100	0.002
	Leptospira sp. mild_001	WP_229303284.1	LruC domain-containing protein [Leptospira sp. mild_001]	100	0.002
	Leptospira interrogans serovar Zanoni str. LT2156	EMM94227.1	putative lipoprotein [Leptospira interrogans serovar Zanoni str. LT2156]	100	0.002
	Leptospira kirschneri	WP_004757354.1	LruC domain-containing protein [Leptospira kirschneri]	100	0.002
	Leptospira sp. serovar Kenya str. Sh9	EMK13774.1	hypothetical protein LEP1GSC066_0775 [Leptospira sp. serovar Kenya str. Sh9]	100	0.002
	Leptospira santarosai	WP_032921913.1	LruC domain-containing protein [Leptospira santarosai]	100	0.002
	Leptospira kirschneri	WP_025178621.1	LruC domain-containing protein [Leptospira kirschneri]	100	0.002
	Leptospira santarosai str. 200403458	EMO72561.1	hypothetical protein LEP1GSC130_0348 [Leptospira santarosai str. 200403458]	100	0.002
	Leptospira alexanderi	WP_020984624.1	LruC domain-containing protein [Leptospira alexanderi]	100	0.002
	Leptospira interrogans serovar Copenhageni/Icterohaemorrhagiae	OCA00467.1	Lipoprotein [Leptospira interrogans serovar Copenhageni/Icterohaemorrhagiae]	100	0.002
	Leptospira interrogans serovar Hardjo str. Norma	ALE41857.1	lipoprotein [Leptospira interrogans serovar Hardjo str. Norma]	100	0.002
	Leptospira borgpetersenii str. Brem 328	EMN15868.1	hypothetical protein LEP1GSC056_3756 [Leptospira borgpetersenii str. Brem 328]	100	0.002
	Leptospira mayottensis	WP_117340911.1	LruC domain-containing protein [Leptospira mayottensis]	100	0.002
	Leptospira borgpetersenii serovar Pomona str. 200901868	EMO63143.1	hypothetical protein LEP1GSC133_3501 [Leptospira borgpetersenii serovar Pomona str. 200901868]	100	0.002
	Leptospira borgpetersenii	WP_061209339.1	LruC domain-containing protein [Leptospira borgpetersenii]	100	0.002
	Leptospira barantonii	WP_100762626.1	LruC domain-containing protein [Leptospira barantonii]	100	0.002
	Leptospira neocaledonica	WP_100769089.1	LruC domain-containing protein [Leptospira neocaledonica]	100	0.002
	Leptospira selangorensis	WP_135626797.1	LruC domain-containing protein [Leptospira selangorensis]	100	0.002
	Leptospira andrefontaineae	WP_135773565.1	LruC domain-containing protein [Leptospira andrefontaineae]	100	0.002
	Leptospira johnsonii	WP_108930161.1	LruC domain-containing protein [Leptospira johnsonii]	100	0.002
	Leptospira borgpetersenii str. 200801926	EKP11569.1	hypothetical protein LEP1GSC128_1263 [Leptospira borgpetersenii str. 200801926]	100	0.002
	Leptospira borgpetersenii serovar Ballum	ALO28336.1	hypothetical protein LBBP_04214 [Leptospira borgpetersenii serovar Ballum]	100	0.002
	Leptospira alstonii	WP_020772482.1	LruC domain-containing protein [Leptospira alstonii]	100	0.002
	Leptospira inadai serovar Lyme str. 10	EQA35960.1	hypothetical protein LEP1GSC047_0419 [Leptospira inadai serovar Lyme str. 10]	100	0.002
	Leptospira dzoumogneensis	WP_135756562.1	LruC domain-containing protein [Leptospira dzoumogneensis]	100	0.002
	Leptospira fainei	WP_016551109.1	LruC domain-containing protein [Leptospira fainei]	100	0.002
	Leptospira inadai	WP_039935178.1	LruC domain-containing protein [Leptospira inadai]	100	0.002
	Leptospira venezuelensis	WP_086445836.1	LruC domain-containing protein [Leptospira venezuelensis]	100	0.002
	Leptospira hartskeerlii	WP_100707510.1	LruC domain-containing protein [Leptospira hartskeerlii]	100	0.002
	Leptospira inadai serovar Lyme	PNV77066.1	hypothetical protein BES34_001090 [Leptospira inadai serovar Lyme]	100	0.002
	Leptospira ainazelensis	WP_205274914.1	LruC domain-containing protein [Leptospira ainazelensis]	100	0.002
	Leptospira interrogans serovar Canicola	OCC29480.1	Lipoprotein [Leptospira interrogans serovar Canicola]	100	0.002
	Leptospira santarosai str. ST188	EMF92502.1	hypothetical protein LEP1GSC005_3945 [Leptospira santarosai str. ST188]	100	0.002
	Leptospira santarosai serovar Shermani str. 1342KT	EPG83641.1	hypothetical protein LEP1GSC048_0160 [Leptospira santarosai serovar Shermani str. 1342KT]	100	0.002
	Leptospira borgpetersenii serovar Castellonis str. 200801910	EKR01113.1	hypothetical protein LEP1GSC121_1447 [Leptospira borgpetersenii serovar Castellonis str. 200801910]	100	0.002
	Leptospira weilii str. Ecochallenge	EMY13697.1	hypothetical protein LEP1GSC043_4627 [Leptospira weilii str. Ecochallenge]	100	0.002
	Leptospira weilii serovar Topaz str. LT2116	EMF84381.1	hypothetical protein LEP1GSC188_3245 [Leptospira weilii serovar Topaz str. LT2116]	100	0.002
	Leptospira johnsonii	GBF40557.1	hypothetical protein LPTSP1_35750 [Leptospira johnsonii]	100	0.002
	Leptospira kirschneri serovar Grippotyphosa str. Moskva	EKQ85611.1	hypothetical protein LEP1GSC064_0507 [Leptospira kirschneri serovar Grippotyphosa str. Moskva]	100	0.002

## Sheet: S5 Table Peptides antigenicity
Table S5. Prediction of antigenicity by Kolaskar–Tongaonkar scale used in this study
modified peptides		Original peptides from Lata et al 2028
ID	Antigenicity Average	ID	Antigenicity Average
Pep 1	1019	Pep 1	1026
GSIPFTYNTVGQT		GSIPFTYNTVQT
Pep 2	1109	Pep 2	1115
VGTIPLNLVVTD		VQTIPLNLVVTD
Pep 3		Pep 3	1072
not modified		AEGVSTVAYEDLYPSA
Pep4		Pep4	1096
not modified		YSSSFILIIKKG
Pep 5		Pep 5	1021
not modified		TKTVSSSD
Pep 6	1071	Pep 6	1075
LGSYPYDIFIKVK		LGSYPYDIFIKVI
Pep 7		Pep 7	1110
not modified		WAILVPGA

## Sheet: S6 Table Validation by ELISA
Table S6: Validation of peptides recognition by anti-Leptospira antibodies from human sera, by ELISA
			DO 450nm
Sample ID	Title (MAT)	Serovar	Pep2	Pep7
C	Negative		0.144	0.130
S1	1600	Icterohaemorrhagiae and Copenhageni	0.133	0.148
S2	800	Copenhageni	0.160	0.165
S3	6400	Icterohaemorrhagiae	0.095	0.103
S4	800	Copenhageni	0.194	0.202
S5	800	Sejroe and Wolfii	0.116	0.145
S6	400	Cynopteri	0.168	0.166
S7	800	Copenhageni	0.156	0.169
S8	6400	Copenhageni	0.099	0.112
S9	3200	Icterohaemorrhagiae and Copenhageni	0.198	0.817
S10	3200	Autumnalis and Hebdomadis	0.175	0.197
S11	1600	Copenhageni and Cynopteri	0.221	0.192
S12	800	Copenhageni. Autumnalis and Hebdomadis	0.151	0.186
S13	6400	Copenhageni	0.145	0.179
S14	200	Icterohaemorrhagiae and Copenhageni	0.162	0.199
